# Supplementary material for: Challenges of the Implementation of a Delirium Rate Scale in a Pediatric Intensive Care Unit: A Qualitative Approach
Source: Healthcare (Basel). 2023 Dec 26;12(1):52. doi: 10.3390/healthcare12010052 (PMC10779040; doi:10.3390/healthcare12010052)
Supplement: Supplementary file 1 [file healthcare-12-00052-s001.zip]

Archive with 3 entries (3 files):
- Supplementary Materials S1. SRQR_Checklist.pdf
- Supplementary Materials S2. ISSM_COREQ_Checklist. English editing.pdf
- Supplementary Materials S3. English editing.pdf
